# Supplementary material for: Biomarker-Driven Optimization of Saponin Therapy in MASLD: From Mouse Models to Human Liver Organoids
Source: Antioxidants (Basel). 2025 Jul 31;14(8):943. doi: 10.3390/antiox14080943 (PMC12383080; doi:10.3390/antiox14080943)
Supplement: Supplementary file 1 [file antioxidants-14-00943-s001.zip]

Archive with 1 entries (1 files):
- antioxidants-3745084-supplementary.pdf
